# Supplementary material for: Persistent transmission of Plasmodium malariae and Plasmodium ovale species in an area of declining Plasmodium falciparum transmission in eastern Tanzania
Source: PLoS Negl Trop Dis. 2019 May 28;13(5):e0007414. doi: 10.1371/journal.pntd.0007414 (PMC6555537; doi:10.1371/journal.pntd.0007414)
Supplement: S1 Data — (XLSX) [file pntd.0007414.s002.xlsx]

## Sheet: Supporting_Information_S1_Data
ind_id	survey_yr	age_yrs	age_cat	qpcr_pf	qpcr_pm	qpcr_po	qpcr_pv
1	1994	44	5	1	1	0	0
2	1994	21	5	0	0	0	0
3	1994	32	5	1	0	0	0
4	1994	5	2	1	1	0	0
5	1994	21	5	0	0	0	0
6	1994	6	2	1	0	0	0
7	1994	12	3	1	0	0	0
8	1994	25	5	1	1	1	0
9	1994	68	5	1	0	0	0
10	1994	63	5	1	0	1	0
11	1994	20	5	1	0	0	0
12	1994	50	5	0	0	0	0
13	1994	49	5	1	0	1	0
14	1994	12	3	1	0	0	0
15	1994	29	5	0	0	0	0
16	1994	21	5	0	0	0	0
17	1994	23	5	0	0	0	0
18	1994	41	5	1	1	0	0
19	1994	13	4	1	0	1	0
20	1994	10	3	1	0	0	0
21	1994	31	5	0	0	0	0
22	1994	9	3	1	0	0	0
23	1994	6	2	0	0	0	0
24	1994	10	3	1	0	0	0
25	1994	44	5	0	0	0	0
26	1994	14	4	1	0	0	0
27	1994	44	5	0	0	0	0
28	1994	8	2	0	0	0	0
29	1994	4	1	1	0	1	0
30	1994	2	1	1	0	0	0
31	1994	27	5	1	0	0	0
32	1994	0	1	0	0	0	0
33	1994	30	5	0	0	0	0
34	1994	29	5	1	0	0	0
35	1994	44	5	0	0	0	0
36	1994	16	4	1	1	0	0
37	1994	14	4	1	1	0	0
38	1994	14	4	1	1	0	0
39	1994	39	5	0	0	0	0
40	1994	16	4	1	0	0	0
41	1994	13	4	1	0	0	0
42	1994	10	3	1	0	0	0
43	1994	7	2	1	0	0	0
44	1994	34	5	0	0	0	0
45	1994	2	1	1	0	0	0
46	1994	2	1	1	0	0	0
47	1994	1	1	0	0	0	0
48	1994	6	2	1	0	0	0
49	1994	20	5	0	1	0	0
50	1994	38	5	0	0	0	0
51	1994	37	5	0	0	0	0
52	1994	20	5	1	0	0	0
53	1994	2	1	1	0	0	0
54	1994	1	1	1	0	0	0
55	1994	6	2	1	0	0	0
56	1994	49	5	1	0	0	0
57	1994	32	5	1	0	0	0
58	1994	22	5	1	0	0	0
59	1994	49	5	1	0	0	0
60	1994	33	5	1	0	0	0
61	1994	31	5	0	0	0	0
62	1994	21	5	0	1	0	0
63	1994	24	5	0	0	0	0
64	1994	27	5	1	0	0	0
65	1994	1	1	0	0	0	0
66	1994	33	5	0	0	0	0
67	1994	9	3	1	1	0	0
68	1994	49	5	1	0	0	0
69	1994	3	1	1	0	0	0
70	1994	20	5	1	0	0	0
71	1994	13	4	1	1	0	0
72	1994	29	5	1	0	0	0
73	1994	9	3	0	1	0	0
74	1994	46	5	0	0	0	0
75	1994	29	5	1	1	0	0
76	1994	1	1	1	0	0	0
77	1994	11	3	1	1	0	0
78	1994	35	5	0	0	0	0
79	1994	0	1	0	0	0	0
80	1994	46	5	0	0	0	0
81	1994	44	5	0	0	0	0
82	1994	18	5	1	0	0	0
83	1994	14	4	1	0	0	0
84	1994	54	5	0	0	0	0
85	1994	7	2	1	0	0	0
86	1994	31	5	0	0	0	0
87	1994	49	5	1	0	0	0
88	1994	4	1	1	0	1	0
89	1994	37	5	0	0	0	0
90	1994	19	5	1	1	0	0
91	1994	14	4	1	0	0	0
92	1994	12	3	1	0	0	0
93	1994	8	2	0	0	1	0
94	1994	6	2	1	0	1	0
95	1994	2	1	0	0	0	0
96	1994	25	5	1	0	0	0
97	1994	33	5	1	0	0	0
98	1994	6	2	1	0	0	0
99	1994	6	2	1	0	0	0
100	1994	52	5	1	0	0	0
101	1994	44	5	1	0	0	0
102	1994	21	5	1	0	0	0
103	1994	19	5	1	0	0	0
104	1994	15	4	0	0	0	0
105	1994	28	5	0	0	0	0
106	1994	2	1	0	0	0	0
107	1994	2	1	1	0	0	0
108	1994	11	3	0	0	0	0
109	1994	11	3	1	0	0	0
110	1994	22	5	0	0	0	0
111	1994	33	5	0	0	0	0
112	1994	33	5	1	0	0	0
113	1994	4	1	1	0	0	0
114	1994	1	1	0	0	0	0
115	1994	13	4	1	0	0	0
116	1994	13	4	1	1	1	0
117	1994	26	5	0	0	0	0
118	1994	4	1	1	0	0	0
119	1994	1	1	1	0	0	0
120	1994	45	5	1	1	1	0
121	1994	32	5	1	0	0	0
122	1994	5	2	1	0	0	0
123	1994	5	2	1	0	0	0
124	1994	2	1	1	0	0	0
125	1994	34	5	1	0	0	0
126	1994	10	3	1	0	0	0
127	1994	14	4	1	0	0	0
128	1994	34	5	0	0	1	0
129	1994	9	3	1	1	0	0
130	1994	30	5	0	0	0	0
131	1994	18	5	1	0	0	0
132	1994	10	3	1	0	0	0
133	1994	15	4	1	1	0	0
134	1994	8	2	1	0	1	0
135	1994	6	2	1	0	0	0
136	1994	12	3	1	0	0	0
137	1994	7	2	1	0	0	0
138	1994	7	2	0	0	0	0
139	1994	24	5	1	1	0	0
140	1994	30	5	0	0	0	0
141	1994	25	5	1	0	0	0
142	1994	28	5	1	0	0	0
143	1994	48	5	1	0	0	0
144	1994	30	5	0	0	0	0
145	1994	10	3	1	0	0	0
146	1994	44	5	1	0	0	0
147	1994	24	5	1	0	0	0
148	1994	22	5	1	0	0	0
149	1994	20	5	1	0	0	0
150	1994	11	3	1	1	0	0
151	1994	8	2	1	0	0	0
152	1994	13	4	1	0	0	0
153	1994	4	1	1	0	0	0
154	1994	20	5	1	0	0	0
155	1994	49	5	0	0	0	0
156	1994	29	5	1	1	1	0
157	1994	19	5	1	0	0	0
158	1994	3	1	1	0	0	0
159	1994	1	1	0	0	0	0
160	1994	12	3	1	0	0	0
161	1994	25	5	1	1	0	0
162	1994	44	5	1	1	0	0
163	1994	12	3	1	1	0	0
164	1994	8	2	0	1	0	0
165	1994	9	3	1	1	0	0
166	1994	74	5	1	1	0	0
167	1994	22	5	1	0	0	0
168	1994	19	5	1	0	1	0
169	1994	49	5	1	0	0	0
170	1994	32	5	0	0	0	0
171	1994	11	3	1	0	0	0
172	1994	25	5	1	0	0	0
173	1994	49	5	1	0	0	0
174	1994	39	5	1	0	0	0
175	1994	16	4	1	0	0	0
176	1994	17	5	1	0	1	0
177	1994	34	5	1	0	0	0
178	1994	16	4	1	0	0	0
179	1994	6	2	1	0	0	0
180	1994	11	3	1	0	0	0
181	1994	32	5	1	1	1	0
182	1994	5	2	1	1	0	0
183	1994	3	1	1	1	0	0
184	1994	40	5	1	0	0	0
185	1994	30	5	1	0	0	0
186	1994	6	2	0	0	0	0
187	1994	52	5	0	0	0	0
188	1994	34	5	0	0	0	0
189	1994	13	4	1	0	0	0
190	1994	9	3	1	0	0	0
191	1994	59	5	1	0	1	0
192	1994	59	5	1	0	0	0
193	1994	27	5	1	0	0	0
194	1994	23	5	1	0	0	0
195	1994	18	5	1	0	0	0
196	1994	11	3	1	1	0	0
197	1994	7	2	1	0	1	0
198	1994	39	5	0	0	0	0
199	1994	36	5	1	0	0	0
200	1994	6	2	1	0	0	0
201	1994	5	2	1	0	0	0
202	1994	3	1	1	0	0	0
203	1994	1	1	1	0	0	0
204	1994	20	5	1	0	1	0
205	1994	1	1	0	0	0	0
206	1994	23	5	1	0	0	0
207	1994	1	1	0	0	0	0
208	1994	39	5	0	0	0	0
209	1994	15	4	1	0	0	0
210	1994	26	5	0	0	0	0
211	1994	13	4	0	0	0	0
212	1994	10	3	1	0	0	0
213	1994	8	2	1	0	0	0
214	1994	6	2	1	0	0	0
215	1994	69	5	1	0	0	0
216	1994	29	5	1	1	0	0
217	1994	33	5	1	0	0	0
218	1994	24	5	1	1	0	0
219	1994	34	5	0	0	0	0
220	1994	25	5	1	0	0	0
221	1994	64	5	1	1	0	0
222	1994	74	5	0	1	0	0
223	1994	54	5	1	1	1	0
224	1994	31	5	1	0	0	0
225	1994	20	5	1	0	0	0
226	1994	19	5	1	0	0	0
227	1994	12	3	1	0	0	0
228	1994	10	3	1	1	1	0
229	1994	24	5	1	0	0	0
230	1994	4	1	1	0	0	0
231	1994	8	2	1	0	0	0
232	1994	24	5	0	0	0	0
233	1994	2	1	0	0	0	0
234	1994	0	1	0	0	0	0
235	1994	34	5	1	1	0	0
236	1994	49	5	0	0	0	0
237	1994	46	5	0	0	0	0
238	1994	24	5	0	0	0	0
239	1994	14	4	1	0	1	0
240	1994	59	5	1	0	0	0
241	1994	7	2	1	0	0	0
242	1994	2	1	1	0	0	0
243	1994	2	1	0	0	0	0
244	1994	1	1	0	0	0	0
245	1994	5	2	1	0	0	0
246	1994	44	5	0	0	0	0
247	1994	10	3	1	0	1	0
248	1994	69	5	1	0	1	0
249	1994	24	5	0	1	0	0
250	1994	26	5	0	0	0	0
251	1994	2	1	1	0	0	0
252	1994	17	5	0	0	0	0
253	1994	29	5	1	0	0	0
254	1994	54	5	0	0	1	0
255	1994	48	5	1	0	0	0
256	1994	30	5	0	0	0	0
257	1994	14	4	1	0	0	0
258	1994	8	2	1	0	1	0
259	1994	29	5	1	0	0	0
260	1994	44	5	1	0	0	0
261	1994	29	5	1	0	1	0
262	1994	35	5	1	0	0	0
263	1994	19	5	1	0	0	0
264	1994	13	4	1	1	0	0
265	1994	11	3	1	0	0	0
266	1994	7	2	1	0	0	0
267	1994	5	2	1	0	1	0
268	1994	34	5	1	0	0	0
269	1994	10	3	1	1	0	0
270	1994	6	2	1	0	0	0
271	1994	37	5	0	0	0	0
272	1994	26	5	0	0	0	0
273	1994	28	5	1	1	0	0
274	1994	10	3	1	1	1	0
275	1994	49	5	1	0	1	0
276	1994	44	5	0	0	0	0
277	1994	9	3	1	0	0	0
278	1994	7	2	1	1	1	0
279	1994	19	5	1	0	0	0
280	1994	59	5	0	0	0	0
281	1994	28	5	0	0	0	0
282	1994	33	5	1	0	0	0
283	1994	31	5	1	0	0	0
284	1994	27	5	1	1	1	0
285	1994	22	5	1	1	0	0
286	1994	15	4	1	0	0	0
287	1994	29	5	1	0	0	0
288	1994	26	5	1	0	0	0
289	1994	24	5	1	0	0	0
290	1994	5	2	1	0	0	0
291	1994	5	2	1	0	1	0
292	1994	8	2	1	0	0	0
293	1994	36	5	0	0	0	0
294	1994	13	4	1	0	0	0
295	1994	34	5	1	0	0	0
296	1994	32	5	1	0	1	0
297	1994	2	1	0	0	0	0
298	1994	13	4	1	0	0	0
299	1994	44	5	1	0	0	0
300	1994	11	3	1	0	0	0
301	1994	11	3	1	0	1	0
302	1994	2	1	0	0	0	0
303	1994	36	5	0	0	0	0
304	1994	14	4	1	0	0	0
305	1994	10	3	1	0	0	0
306	1994	3	1	0	0	0	0
307	1994	54	5	0	0	0	0
308	1994	40	5	1	0	0	0
309	1994	74	5	1	1	0	0
310	1994	34	5	0	0	0	0
311	1994	14	4	1	0	0	0
312	1994	35	5	0	0	0	0
313	1994	11	3	0	0	0	0
314	1994	26	5	1	0	0	0
315	1994	5	2	1	0	0	0
316	1994	3	1	1	0	0	0
317	1994	0	1	0	0	0	0
318	1994	48	5	0	0	0	0
319	1994	16	4	1	0	0	0
320	1994	44	5	0	0	0	0
321	1994	21	5	1	0	0	0
322	1994	15	4	1	0	0	0
323	1994	13	4	1	0	0	0
324	1994	9	3	1	1	1	0
325	1994	3	1	1	0	0	0
326	1994	1	1	1	0	1	0
327	1994	0	1	0	0	0	0
328	1994	24	5	1	0	0	0
329	1994	57	5	0	0	0	0
330	1994	52	5	1	0	0	0
331	1994	17	5	1	1	0	0
332	1994	11	3	1	1	1	0
333	1994	11	3	1	0	1	0
334	1994	4	1	1	0	0	0
335	1994	36	5	1	0	0	0
336	1994	15	4	1	1	1	0
337	1994	20	5	1	0	1	0
338	1994	2	1	1	0	1	0
339	1994	3	1	0	0	0	0
340	1994	44	5	1	0	0	0
341	1994	18	5	1	0	1	0
342	1994	11	3	1	0	0	0
343	1994	57	5	0	0	0	0
344	1994	49	5	0	0	0	0
345	1994	22	5	1	1	0	0
346	1994	20	5	1	0	0	0
347	1994	16	4	0	0	0	0
348	1994	14	4	1	1	0	0
349	1994	36	5	1	0	0	0
350	1994	22	5	1	1	0	0
351	1994	15	4	1	0	0	0
352	1994	9	3	1	0	0	0
353	1994	8	2	1	0	0	0
354	1994	1	1	1	0	0	0
355	1994	21	5	0	0	0	0
356	1994	8	2	1	0	0	0
357	1994	34	5	1	1	0	0
358	1994	18	5	1	0	0	0
359	1994	18	5	1	0	0	0
360	1994	32	5	1	0	0	0
361	1994	28	5	1	0	0	0
362	1994	21	5	1	0	0	0
363	1994	19	5	1	1	0	0
364	1994	22	5	1	1	0	0
365	1994	6	2	1	0	0	0
366	1994	3	1	1	0	1	0
367	1994	2	1	0	0	0	0
368	1994	27	5	1	0	0	0
369	1994	16	4	0	0	0	0
370	1994	20	5	0	0	0	0
371	1994	28	5	1	0	0	0
372	1994	5	2	1	0	0	0
373	1994	64	5	1	1	0	0
374	1994	62	5	1	1	0	0
375	1994	34	5	1	1	0	0
376	1994	32	5	1	0	1	0
377	1994	30	5	0	0	0	0
378	1994	21	5	1	0	0	0
379	1994	21	5	1	0	0	0
380	1994	38	5	1	1	0	0
381	1994	44	5	0	0	0	0
382	1994	39	5	0	0	0	0
383	1994	16	4	1	1	0	0
384	1994	12	3	1	0	0	0
385	1994	59	5	0	0	0	0
386	1994	14	4	1	1	0	0
387	1994	9	3	1	0	0	0
388	1994	24	5	0	0	0	0
389	1994	0	1	0	0	0	0
390	1994	13	4	0	0	0	0
391	1994	32	5	0	0	1	0
392	1994	10	3	1	1	0	0
393	1994	7	2	1	1	0	0
394	1994	1	1	0	0	0	0
395	1994	14	4	1	0	0	0
396	1994	21	5	1	0	0	0
397	1994	34	5	1	0	0	0
398	1994	11	3	1	0	0	0
399	1994	16	4	0	0	0	0
400	1994	12	3	1	0	0	0
401	1994	10	3	1	0	0	0
402	1994	26	5	1	1	1	0
403	1994	41	5	0	0	0	0
404	1994	11	3	1	0	0	0
405	1994	8	2	1	0	0	0
406	1994	6	2	1	0	1	0
407	1994	4	1	1	1	0	0
408	1994	1	1	0	0	0	0
409	1994	58	5	0	0	0	0
410	1994	28	5	1	0	0	0
411	1994	11	3	1	1	0	0
412	1994	9	3	1	0	0	0
413	1994	23	5	0	0	0	0
414	1994	20	5	1	0	0	0
415	1994	25	5	0	0	0	0
416	1994	25	5	1	0	0	0
417	1994	5	2	1	0	0	0
418	1994	3	1	1	0	0	0
419	1994	25	5	1	0	0	0
420	1994	29	5	1	0	0	0
421	1994	16	4	1	0	0	0
422	1994	14	4	1	1	0	0
423	1994	12	3	1	0	0	0
424	1994	10	3	1	0	0	0
425	1994	39	5	0	0	0	0
426	1994	74	5	1	1	0	0
427	1994	69	5	1	0	0	0
428	1994	9	3	1	1	0	0
429	1994	79	5	0	0	0	0
430	1994	24	5	1	0	1	0
431	1994	6	2	0	0	0	0
432	1994	34	5	0	0	0	0
433	1994	10	3	1	0	0	0
434	1994	74	5	1	0	0	0
435	1994	40	5	0	0	0	0
436	1994	8	2	1	0	0	0
437	1994	34	5	1	0	0	0
438	1994	13	4	1	0	0	0
439	1994	13	4	1	0	0	0
440	1994	34	5	1	0	1	0
441	1994	17	5	0	0	0	0
442	1994	20	5	0	0	0	0
443	1994	27	5	1	0	0	0
444	1994	9	3	1	1	0	0
445	1994	6	2	1	1	0	0
446	1994	44	5	0	0	0	0
447	1994	30	5	1	0	0	0
448	1994	13	4	1	0	0	0
449	1994	12	3	1	1	1	0
450	1994	6	2	1	1	1	0
451	1994	8	2	0	0	1	0
452	1994	59	5	1	0	0	0
453	1994	24	5	0	0	0	0
454	1994	20	5	1	0	0	0
455	1994	1	1	1	0	0	0
456	1994	1	1	0	0	0	0
457	1994	21	5	1	0	0	0
458	1994	1	1	0	0	0	0
459	1994	20	5	1	0	0	0
460	1994	6	2	1	1	0	0
461	1994	66	5	0	0	1	0
462	1994	40	5	1	0	0	0
463	1994	28	5	1	0	0	0
464	1994	3	1	1	0	0	0
465	1994	1	1	1	0	0	0
466	1994	5	2	1	0	0	0
467	1994	9	3	1	0	0	0
468	1994	33	5	1	0	1	0
469	1994	14	4	1	0	0	0
470	1994	12	3	1	0	0	0
471	1994	9	3	1	0	0	0
472	1994	5	2	0	0	0	0
473	1994	47	5	1	0	0	0
474	1994	32	5	0	0	0	0
475	1994	9	3	1	1	0	0
476	1994	0	1	0	0	0	0
477	1994	36	5	1	0	0	0
478	1994	36	5	1	0	0	0
479	1994	10	3	1	0	0	0
480	1994	20	5	1	1	0	0
481	1994	31	5	0	0	0	0
482	1994	17	5	1	1	0	0
483	1994	24	5	1	0	0	0
484	1994	5	2	1	0	0	0
485	1994	0	1	0	0	0	0
486	1994	30	5	1	0	1	0
487	1994	21	5	1	0	0	0
488	1994	0	1	1	0	0	0
489	1994	29	5	0	0	0	0
490	1994	44	5	1	0	0	0
491	1994	29	5	0	0	0	0
492	1994	9	3	1	0	0	0
493	1994	16	4	1	0	0	0
494	1994	47	5	1	0	0	0
495	1994	38	5	0	0	0	0
496	1994	12	3	0	0	0	0
497	1994	39	5	1	0	0	0
498	1994	18	5	1	1	0	0
499	1994	10	3	1	1	0	0
500	1994	37	5	0	0	0	0
501	1994	6	2	1	0	0	0
502	1994	4	1	1	1	0	0
503	1994	20	5	0	0	0	0
504	1994	25	5	0	0	0	0
505	1994	25	5	0	0	0	0
506	1994	28	5	0	0	0	0
507	1994	45	5	0	0	0	0
508	1994	10	3	1	0	0	0
509	1994	4	1	0	0	0	0
510	1994	18	5	1	0	0	0
511	1994	36	5	0	0	0	0
512	1994	20	5	1	0	0	0
513	1994	25	5	1	0	0	0
514	1994	30	5	1	0	0	0
515	1994	28	5	1	1	0	0
516	1994	2	1	0	0	0	0
517	1994	26	5	0	0	0	0
518	1994	9	3	0	0	0	0
519	1994	32	5	0	0	0	0
520	1994	29	5	0	0	0	0
521	1994	22	5	0	0	0	0
522	1994	4	1	0	0	0	0
523	1994	14	4	0	0	0	0
524	1994	20	5	0	0	0	0
525	1994	36	5	1	0	0	0
526	1994	13	4	1	1	0	0
527	1994	38	5	0	0	0	0
528	1994	36	5	1	1	0	0
529	1994	12	3	0	0	0	0
530	1994	6	2	0	0	0	0
531	1994	26	5	0	0	0	0
532	1994	11	3	0	0	0	0
533	1994	13	4	1	0	0	0
534	1994	8	2	1	0	0	0
535	1994	6	2	0	0	0	0
536	1994	16	4	0	0	0	0
537	1994	18	5	0	0	0	0
538	1994	41	5	0	1	0	0
539	1994	10	3	1	1	0	0
540	1994	28	5	1	0	0	0
541	1994	32	5	0	1	0	0
542	1994	5	2	1	0	0	0
543	1994	3	1	1	0	0	0
544	1994	29	5	1	0	0	0
545	1994	39	5	0	0	0	0
546	1994	7	2	0	0	0	0
547	1994	4	1	1	0	0	0
548	1994	23	5	0	0	0	0
549	1994	10	3	1	0	0	0
550	1994	10	3	0	0	0	0
551	1994	14	4	0	0	0	0
552	1994	14	4	1	0	1	0
553	1994	12	3	1	1	0	0
554	1994	12	3	1	0	0	0
555	1994	30	5	1	0	0	0
556	1994	9	3	1	0	0	0
557	1994	13	4	1	1	0	0
558	1994	12	3	1	1	0	0
559	1994	36	5	1	0	0	0
560	1994	18	5	1	0	0	0
561	1994	18	5	1	1	0	0
562	1994	37	5	1	0	0	0
563	1994	16	4	0	0	0	0
564	1994	14	4	1	0	0	0
565	1994	2	1	0	0	0	0
566	1994	4	1	0	1	0	0
567	1994	1	1	0	0	0	0
568	1994	39	5	0	0	0	0
569	1994	6	2	1	0	0	0
570	1994	16	4	1	0	0	0
571	1994	31	5	0	0	0	0
572	1994	36	5	1	0	0	0
573	1994	27	5	1	0	0	0
574	1994	22	5	0	0	0	0
575	1994	8	2	1	0	0	0
576	1994	31	5	1	0	0	0
577	1994	26	5	1	0	0	0
578	1994	8	2	1	0	0	0
579	1994	10	3	1	0	0	0
580	1994	32	5	0	0	0	0
581	1994	32	5	1	0	0	0
582	1994	16	4	1	1	0	0
583	1994	12	3	1	0	1	0
584	1994	15	4	1	0	0	0
585	1994	16	4	1	0	0	0
586	1994	13	4	0	0	0	0
587	1994	15	4	1	0	0	0
588	1994	35	5	1	0	0	0
589	1994	29	5	0	0	0	0
590	1994	26	5	1	1	0	0
591	1994	10	3	1	0	0	0
592	1994	4	1	1	0	0	0
593	1994	1	1	1	0	0	0
594	1994	10	3	1	0	0	0
595	1994	14	4	1	0	0	0
1	1995	45	5	1	0	0	0
2	1995	22	5	0	0	0	0
3	1995	33	5	1	0	0	0
596	1995	7	2	1	0	0	0
7	1995	13	4	1	0	0	0
10	1995	64	5	0	0	0	0
11	1995	21	5	1	0	0	0
12	1995	51	5	0	0	0	0
13	1995	50	5	0	0	0	0
14	1995	13	4	1	0	0	0
597	1995	9	3	1	0	0	0
15	1995	30	5	1	0	0	0
598	1995	2	1	0	0	0	0
18	1995	42	5	1	1	0	0
19	1995	14	4	1	0	0	0
20	1995	11	3	1	0	0	0
21	1995	32	5	0	0	0	0
22	1995	10	3	1	0	0	0
23	1995	7	2	1	0	0	0
24	1995	11	3	1	0	0	0
599	1995	3	1	0	0	0	0
600	1995	1	1	1	0	0	0
601	1995	11	3	1	0	0	0
25	1995	45	5	1	0	0	0
26	1995	15	4	1	0	0	0
28	1995	9	3	1	0	0	0
30	1995	3	1	1	0	0	0
31	1995	28	5	1	0	0	0
602	1995	7	2	1	0	0	0
603	1995	5	2	0	0	0	0
604	1995	3	1	1	0	0	0
32	1995	1	1	1	0	0	0
34	1995	30	5	1	0	0	0
605	1995	47	5	1	0	1	0
35	1995	45	5	0	0	0	0
37	1995	15	4	1	0	0	0
39	1995	40	5	0	0	0	0
41	1995	14	4	1	0	0	0
42	1995	11	3	1	0	0	0
606	1995	9	3	1	1	0	0
44	1995	35	5	1	0	0	0
607	1995	5	2	0	1	0	0
45	1995	3	1	1	0	0	0
608	1995	8	2	1	0	0	0
47	1995	2	1	1	0	1	0
49	1995	21	5	0	1	0	0
53	1995	3	1	0	0	0	0
54	1995	2	1	0	0	0	0
63	1995	25	5	0	0	0	0
67	1995	10	3	1	0	0	0
609	1995	10	3	1	0	1	0
71	1995	14	4	1	1	0	0
72	1995	30	5	0	1	0	0
610	1995	1	1	1	0	0	0
611	1995	1	1	1	0	0	0
74	1995	47	5	0	0	0	0
75	1995	30	5	1	0	0	0
612	1995	13	4	1	0	0	0
613	1995	8	2	1	0	0	0
614	1995	30	5	1	0	0	0
77	1995	12	3	0	0	0	0
80	1995	47	5	0	0	0	0
81	1995	45	5	0	0	0	0
82	1995	19	5	0	0	0	0
83	1995	15	4	1	1	1	0
615	1995	13	4	0	0	0	0
616	1995	11	3	1	0	0	0
84	1995	55	5	1	0	0	0
617	1995	10	3	1	0	0	0
85	1995	8	2	1	0	0	0
87	1995	50	5	0	0	0	0
88	1995	5	2	0	0	0	0
89	1995	38	5	0	0	0	0
90	1995	20	5	0	0	0	0
91	1995	15	4	1	0	0	0
92	1995	13	4	1	0	0	0
618	1995	28	5	0	0	0	0
94	1995	7	2	0	0	0	0
619	1995	5	2	0	0	0	0
98	1995	7	2	1	0	0	0
100	1995	53	5	0	0	0	0
101	1995	45	5	0	0	0	0
102	1995	22	5	0	0	0	0
103	1995	20	5	1	0	0	0
620	1995	13	4	0	0	0	0
621	1995	10	3	0	0	0	0
105	1995	29	5	0	0	0	0
107	1995	3	1	0	0	0	0
622	1995	53	5	0	0	0	0
112	1995	34	5	0	0	0	0
113	1995	5	2	0	0	0	0
114	1995	2	1	0	0	0	0
623	1995	1	1	1	0	0	0
624	1995	7	2	1	0	0	0
625	1995	57	5	0	0	0	0
122	1995	6	2	1	0	0	0
125	1995	35	5	1	0	0	0
626	1995	3	1	1	0	0	0
126	1995	11	3	1	1	1	0
127	1995	15	4	1	0	0	0
128	1995	35	5	0	0	0	0
129	1995	10	3	0	0	0	0
133	1995	16	4	1	1	1	0
627	1995	1	1	1	0	0	0
138	1995	8	2	0	0	0	0
628	1995	6	2	1	0	0	0
629	1995	67	5	0	0	0	0
142	1995	29	5	0	0	0	0
143	1995	49	5	1	0	0	0
144	1995	31	5	0	0	0	0
145	1995	11	3	1	1	0	0
146	1995	45	5	0	0	0	0
148	1995	23	5	1	0	1	0
150	1995	12	3	1	1	0	0
630	1995	9	3	1	1	0	0
151	1995	9	3	1	0	0	0
153	1995	5	2	1	0	0	0
155	1995	50	5	1	0	0	0
156	1995	30	5	0	0	0	0
631	1995	15	4	1	0	0	0
632	1995	7	2	1	1	0	0
158	1995	4	1	0	0	0	0
160	1995	13	4	1	1	0	0
162	1995	45	5	1	1	0	0
163	1995	13	4	1	0	0	0
633	1995	11	3	1	0	0	0
164	1995	9	3	1	0	0	0
634	1995	7	2	1	0	0	0
166	1995	75	5	1	0	0	0
167	1995	23	5	1	0	0	0
635	1995	11	3	1	0	0	0
636	1995	9	3	1	1	0	0
169	1995	50	5	1	0	0	0
637	1995	5	2	1	0	0	0
638	1995	4	1	1	0	0	0
174	1995	40	5	0	0	0	0
639	1995	11	3	1	0	0	0
184	1995	41	5	0	0	0	0
185	1995	31	5	0	0	0	0
640	1995	9	3	0	0	0	0
186	1995	7	2	1	0	0	0
187	1995	53	5	0	0	0	0
188	1995	35	5	0	0	0	0
189	1995	14	4	1	0	0	0
641	1995	8	2	1	0	0	0
191	1995	60	5	1	0	0	0
193	1995	28	5	0	0	0	0
195	1995	19	5	0	0	0	0
196	1995	12	3	0	0	0	0
198	1995	40	5	1	1	1	0
199	1995	37	5	0	0	0	0
642	1995	9	3	1	0	0	0
200	1995	7	2	1	0	0	0
202	1995	4	1	1	0	0	0
205	1995	2	1	1	0	0	0
643	1995	2	1	1	1	1	0
207	1995	2	1	0	0	0	0
644	1995	29	5	0	0	0	0
210	1995	27	5	0	0	0	0
211	1995	14	4	1	0	0	0
213	1995	9	3	1	0	0	0
214	1995	7	2	1	0	0	0
645	1995	3	1	1	0	0	0
215	1995	70	5	0	0	0	0
218	1995	25	5	1	0	0	0
219	1995	35	5	1	0	0	0
220	1995	26	5	1	0	0	0
646	1995	12	3	1	1	0	0
647	1995	1	1	1	0	0	0
223	1995	55	5	1	1	0	0
224	1995	32	5	0	0	0	0
227	1995	13	4	1	0	0	0
228	1995	11	3	1	0	0	0
648	1995	35	5	1	0	0	0
649	1995	24	5	0	0	0	0
650	1995	4	1	0	0	0	0
651	1995	1	1	0	0	0	0
652	1995	28	5	0	0	1	0
236	1995	50	5	0	0	0	0
237	1995	47	5	0	0	0	0
238	1995	25	5	0	0	0	0
240	1995	60	5	1	0	0	0
653	1995	14	4	1	1	0	0
654	1995	7	2	0	0	0	0
247	1995	11	3	1	0	0	0
655	1995	6	2	1	0	0	0
656	1995	1	1	1	0	0	0
255	1995	49	5	0	0	0	0
257	1995	15	4	1	0	0	0
258	1995	9	3	1	1	0	0
262	1995	36	5	1	0	0	0
264	1995	14	4	0	0	0	0
265	1995	12	3	1	0	0	0
266	1995	8	2	1	0	0	0
657	1995	1	1	1	0	0	0
269	1995	11	3	1	0	0	0
658	1995	2	1	1	0	1	0
274	1995	11	3	1	1	0	0
278	1995	8	2	1	0	0	0
659	1995	6	2	0	0	0	0
282	1995	34	5	1	0	0	0
283	1995	32	5	1	1	0	0
660	1995	10	3	1	1	0	0
287	1995	30	5	1	0	0	0
288	1995	27	5	0	0	0	0
661	1995	4	1	1	0	1	0
662	1995	7	2	1	0	1	0
294	1995	14	4	1	0	0	0
297	1995	3	1	0	0	0	0
663	1995	1	1	1	0	0	0
299	1995	45	5	0	0	0	0
301	1995	12	3	1	0	0	0
304	1995	15	4	1	0	0	0
306	1995	4	1	0	0	0	0
311	1995	15	4	1	0	0	0
312	1995	36	5	0	0	0	0
313	1995	12	3	1	0	0	0
664	1995	10	3	0	0	0	0
665	1995	16	4	0	0	0	0
320	1995	45	5	0	0	0	0
322	1995	16	4	1	0	0	0
323	1995	14	4	1	1	0	0
324	1995	10	3	1	1	0	0
666	1995	10	3	0	0	0	0
667	1995	7	2	1	0	0	0
327	1995	1	1	0	0	0	0
328	1995	25	5	1	0	0	0
330	1995	53	5	0	0	0	0
332	1995	12	3	1	1	1	0
333	1995	12	3	1	1	1	0
668	1995	12	3	1	0	0	0
336	1995	16	4	0	0	0	0
343	1995	58	5	0	1	0	0
344	1995	50	5	0	0	0	0
348	1995	15	4	1	0	0	0
669	1995	11	3	1	1	0	0
351	1995	16	4	1	0	0	0
670	1995	13	4	1	0	0	0
352	1995	10	3	1	0	0	0
671	1995	1	1	1	0	0	0
354	1995	2	1	1	0	0	0
355	1995	22	5	0	0	0	0
356	1995	9	3	0	0	0	0
672	1995	7	2	0	0	0	0
673	1995	1	1	0	0	0	0
674	1995	65	5	1	0	0	0
675	1995	2	1	1	0	0	0
676	1995	4	1	1	0	0	0
677	1995	35	5	1	0	0	0
678	1995	33	5	1	0	0	0
679	1995	3	1	1	0	0	0
374	1995	63	5	0	0	0	0
377	1995	31	5	0	0	0	0
378	1995	22	5	0	1	0	0
379	1995	22	5	0	0	0	0
680	1995	2	1	1	0	0	0
380	1995	39	5	1	0	0	0
381	1995	45	5	0	0	0	0
382	1995	40	5	0	1	0	0
384	1995	13	4	1	0	0	0
681	1995	11	3	1	0	0	0
386	1995	15	4	1	0	0	0
682	1995	8	2	0	0	0	0
683	1995	5	2	0	0	0	0
391	1995	33	5	1	0	0	0
392	1995	11	3	1	1	0	0
684	1995	8	2	1	0	0	0
685	1995	38	5	0	0	0	0
686	1995	15	4	1	0	0	0
400	1995	13	4	1	1	0	0
401	1995	11	3	1	0	0	0
687	1995	9	3	1	0	0	0
688	1995	4	1	1	0	1	0
402	1995	27	5	0	0	0	0
689	1995	17	5	1	0	0	0
690	1995	45	5	0	0	0	0
404	1995	12	3	1	1	0	0
405	1995	9	3	1	1	0	0
406	1995	7	2	1	0	0	0
407	1995	5	2	0	0	0	0
408	1995	2	1	0	0	0	0
415	1995	26	5	1	0	0	0
423	1995	13	4	1	1	0	0
424	1995	11	3	1	0	0	0
428	1995	10	3	1	0	1	0
691	1995	3	1	1	0	0	0
692	1995	4	1	1	0	1	0
429	1995	80	5	0	0	0	0
430	1995	25	5	1	0	0	0
431	1995	7	2	1	0	0	0
432	1995	35	5	0	0	0	0
433	1995	11	3	1	0	0	0
438	1995	14	4	1	0	0	0
439	1995	14	4	1	1	1	0
444	1995	10	3	1	0	0	0
447	1995	31	5	1	0	0	0
693	1995	11	3	1	0	0	0
449	1995	13	4	1	0	0	0
694	1995	4	1	1	0	0	0
454	1995	21	5	1	0	0	0
695	1995	16	4	1	0	0	0
696	1995	8	2	1	1	0	0
697	1995	1	1	0	0	0	0
464	1995	4	1	1	0	0	0
465	1995	2	1	0	0	0	0
467	1995	10	3	0	0	0	0
698	1995	9	3	1	0	0	0
699	1995	11	3	1	0	0	0
700	1995	5	2	0	0	0	0
469	1995	15	4	1	0	0	0
470	1995	13	4	1	0	0	0
471	1995	10	3	1	0	0	0
472	1995	6	2	1	1	0	0
701	1995	10	3	0	0	0	0
475	1995	10	3	1	0	0	0
476	1995	1	1	1	0	0	0
702	1995	12	3	1	0	1	0
703	1995	7	2	1	1	0	0
509	1995	5	2	1	0	0	0
517	1995	27	5	0	0	0	0
519	1995	33	5	0	0	0	0
522	1995	5	2	0	0	0	0
525	1995	37	5	0	0	0	0
526	1995	14	4	1	0	0	0
704	1995	9	3	0	0	1	0
705	1995	10	3	1	0	0	0
527	1995	39	5	0	0	0	0
529	1995	13	4	1	0	0	0
532	1995	12	3	0	0	0	0
533	1995	14	4	0	0	0	0
706	1995	3	1	1	0	0	0
539	1995	11	3	1	0	0	0
542	1995	6	2	1	0	0	0
543	1995	4	1	0	0	0	0
544	1995	30	5	0	0	0	0
545	1995	40	5	0	0	0	0
546	1995	8	2	1	0	0	0
548	1995	24	5	0	0	0	0
549	1995	11	3	1	0	0	0
550	1995	11	3	1	0	0	0
551	1995	15	4	0	0	0	0
552	1995	15	4	0	0	0	0
553	1995	13	4	0	1	0	0
554	1995	13	4	1	1	0	0
555	1995	31	5	1	0	0	0
558	1995	13	4	1	0	0	0
559	1995	37	5	1	0	0	0
564	1995	15	4	1	0	0	0
567	1995	2	1	1	0	0	0
578	1995	9	3	1	0	0	0
707	1995	6	2	1	0	0	0
579	1995	11	3	1	1	0	0
708	1995	9	3	1	0	0	0
583	1995	13	4	1	0	1	0
594	1995	11	3	1	0	0	0
595	1995	15	4	0	0	0	0
709	1995	10	3	1	0	0	0
1	1999	49	5	0	0	0	0
710	1999	8	2	1	0	0	0
4	1999	10	3	1	0	0	0
10	1999	68	5	0	0	0	0
711	1999	31	5	1	0	0	0
712	1999	6	2	0	0	0	0
713	1999	3	1	0	0	0	0
12	1999	55	5	0	0	0	0
13	1999	54	5	0	0	0	0
714	1999	26	5	1	0	0	0
14	1999	17	5	0	0	0	0
597	1999	13	4	0	0	0	0
15	1999	34	5	1	1	0	0
17	1999	28	5	0	0	0	0
598	1999	6	2	1	0	0	0
715	1999	7	2	1	0	0	0
716	1999	3	1	1	0	0	0
18	1999	46	5	1	0	0	0
20	1999	15	4	0	0	0	0
21	1999	36	5	0	0	0	0
717	1999	9	3	1	0	0	0
22	1999	14	4	1	1	0	0
23	1999	11	3	1	1	0	0
600	1999	5	2	1	0	0	0
718	1999	11	3	1	0	0	0
719	1999	8	2	1	0	0	0
25	1999	49	5	0	0	0	0
26	1999	19	5	1	0	0	0
28	1999	13	4	1	0	0	0
30	1999	7	2	1	0	0	0
720	1999	23	5	1	0	0	0
721	1999	39	5	1	0	0	0
722	1999	13	4	1	0	0	0
602	1999	11	3	1	0	0	0
603	1999	9	3	1	0	0	0
604	1999	7	2	0	0	0	0
32	1999	5	2	0	0	0	0
723	1999	4	1	1	0	0	0
35	1999	49	5	1	0	0	0
724	1999	27	5	1	0	0	0
725	1999	3	1	0	0	0	0
726	1999	24	5	1	0	0	0
41	1999	18	5	1	0	1	0
42	1999	15	4	1	0	0	0
606	1999	13	4	1	1	1	0
727	1999	9	3	1	0	0	0
44	1999	39	5	1	0	0	0
607	1999	9	3	1	0	0	0
45	1999	7	2	1	1	0	0
46	1999	7	2	1	0	0	0
608	1999	12	3	1	0	0	0
728	1999	10	3	1	0	0	0
49	1999	25	5	0	1	0	0
51	1999	42	5	0	0	0	0
52	1999	25	5	1	0	0	0
53	1999	7	2	0	0	0	0
54	1999	6	2	1	1	0	0
55	1999	11	3	1	0	0	0
56	1999	54	5	1	0	0	0
729	1999	39	5	1	0	0	0
730	1999	30	5	1	0	0	0
731	1999	27	5	1	0	1	0
732	1999	4	1	1	1	0	0
733	1999	26	5	1	0	0	0
67	1999	14	4	1	0	0	0
734	1999	9	3	0	0	0	0
735	1999	19	5	0	0	0	0
71	1999	18	5	1	0	0	0
736	1999	15	4	1	0	0	0
737	1999	24	5	0	1	0	0
738	1999	11	3	1	0	0	0
739	1999	9	3	1	0	0	0
740	1999	36	5	1	0	0	0
74	1999	51	5	1	0	0	0
75	1999	34	5	1	0	0	0
612	1999	17	5	1	0	0	0
613	1999	12	3	1	0	0	0
76	1999	6	2	1	0	0	0
741	1999	4	1	1	0	0	0
742	1999	56	5	1	0	0	0
743	1999	9	3	1	0	0	0
744	1999	6	2	1	0	0	0
77	1999	16	4	1	1	0	0
745	1999	13	4	0	0	0	0
80	1999	51	5	0	0	0	0
82	1999	23	5	1	0	0	0
746	1999	21	5	0	0	0	0
83	1999	19	5	0	0	0	0
615	1999	17	5	1	0	0	0
616	1999	15	4	1	0	0	0
617	1999	14	4	0	0	0	0
85	1999	12	3	1	0	0	0
87	1999	54	5	0	0	0	0
88	1999	9	3	1	0	0	0
747	1999	3	1	1	0	0	0
748	1999	11	3	1	0	0	0
749	1999	7	2	1	0	0	0
750	1999	64	5	1	0	0	0
751	1999	32	5	0	0	0	0
752	1999	15	4	0	1	0	0
89	1999	42	5	1	0	0	0
618	1999	32	5	1	0	0	0
94	1999	11	3	0	0	0	0
619	1999	9	3	0	0	0	0
95	1999	7	2	0	0	0	0
753	1999	10	3	1	0	0	0
96	1999	30	5	1	1	0	0
98	1999	11	3	0	0	0	0
99	1999	11	3	1	0	0	0
103	1999	24	5	0	0	0	0
620	1999	17	5	0	0	0	0
621	1999	14	4	0	0	0	0
106	1999	7	2	1	0	0	0
754	1999	14	4	1	0	0	0
755	1999	14	4	1	0	0	0
756	1999	3	1	1	0	1	0
622	1999	57	5	1	0	0	0
757	1999	59	5	1	0	0	0
758	1999	13	4	1	0	0	0
759	1999	11	3	1	0	0	0
112	1999	38	5	1	0	0	0
760	1999	11	3	1	0	0	0
113	1999	9	3	1	0	0	0
761	1999	2	1	0	0	0	0
762	1999	22	5	1	0	0	0
763	1999	4	1	1	0	0	0
764	1999	19	5	0	0	0	0
765	1999	49	5	1	1	0	0
766	1999	42	5	1	0	0	0
767	1999	26	5	1	0	0	0
768	1999	20	5	1	0	0	0
769	1999	12	3	1	0	1	0
770	1999	11	3	1	0	0	0
771	1999	27	5	1	1	0	0
772	1999	4	1	0	0	0	0
773	1999	9	3	1	1	0	0
122	1999	10	3	0	0	0	0
123	1999	10	3	0	0	0	0
774	1999	9	3	1	0	0	0
774	1999	9	3	1	0	0	0
775	1999	26	5	1	0	0	0
776	1999	24	5	0	0	0	0
777	1999	14	4	0	0	0	0
125	1999	39	5	0	0	0	0
778	1999	15	4	0	0	0	0
129	1999	14	4	0	0	0	0
130	1999	35	5	0	0	0	0
133	1999	20	5	0	1	0	0
137	1999	12	3	1	0	0	0
779	1999	44	5	0	0	0	0
780	1999	31	5	0	0	0	0
629	1999	71	5	0	1	0	0
142	1999	33	5	0	0	0	0
781	1999	26	5	1	0	0	0
782	1999	21	5	1	0	0	0
783	1999	14	4	1	0	0	0
784	1999	26	5	1	0	0	0
785	1999	3	1	1	0	0	0
144	1999	35	5	1	0	0	0
786	1999	17	5	1	0	0	0
145	1999	15	4	1	1	0	0
146	1999	49	5	1	0	0	0
147	1999	29	5	1	0	0	0
149	1999	25	5	1	0	0	0
150	1999	16	4	1	0	0	0
630	1999	13	4	1	0	0	0
151	1999	13	4	1	1	0	0
153	1999	9	3	1	1	0	0
787	1999	8	2	1	0	0	0
788	1999	7	2	1	1	0	0
789	1999	4	1	1	1	0	0
155	1999	54	5	1	0	0	0
790	1999	39	5	1	0	0	0
631	1999	19	5	1	0	0	0
791	1999	16	4	0	0	0	0
792	1999	13	4	1	1	0	0
632	1999	11	3	1	0	0	0
793	1999	3	1	0	0	0	0
158	1999	8	2	0	1	0	0
794	1999	8	2	0	0	0	0
160	1999	17	5	0	0	0	0
161	1999	30	5	0	0	0	0
795	1999	5	2	1	0	0	0
796	1999	4	1	1	1	0	0
797	1999	9	3	1	0	0	0
798	1999	54	5	0	0	0	0
162	1999	49	5	1	1	0	0
799	1999	25	5	1	0	0	0
163	1999	17	5	1	0	0	0
633	1999	15	4	1	0	0	0
164	1999	13	4	1	1	0	0
166	1999	79	5	1	0	0	0
800	1999	31	5	1	1	0	0
167	1999	27	5	1	0	0	0
635	1999	15	4	0	0	0	0
801	1999	29	5	1	0	0	0
802	1999	5	2	1	1	0	0
803	1999	54	5	1	0	0	0
169	1999	54	5	0	0	0	0
804	1999	15	4	1	0	0	0
172	1999	30	5	1	0	0	0
805	1999	11	3	1	0	0	0
637	1999	9	3	1	0	0	0
806	1999	8	2	0	0	0	0
807	1999	13	4	1	0	0	0
808	1999	3	1	0	0	0	0
173	1999	54	5	1	0	0	0
638	1999	8	2	1	0	0	0
174	1999	44	5	0	0	0	0
809	1999	24	5	1	0	0	0
181	1999	37	5	0	0	0	0
182	1999	10	3	1	1	0	0
183	1999	8	2	1	0	0	0
810	1999	6	2	1	0	0	0
184	1999	45	5	1	0	0	0
185	1999	35	5	1	0	0	0
640	1999	13	4	1	0	0	0
186	1999	11	3	1	0	0	0
811	1999	10	3	1	0	0	0
187	1999	57	5	0	0	0	0
188	1999	39	5	0	0	0	0
812	1999	15	4	0	0	0	0
641	1999	12	3	0	1	0	0
813	1999	11	3	1	0	0	0
814	1999	4	1	1	0	0	0
815	1999	2	1	0	0	0	0
816	1999	1	1	1	0	0	0
817	1999	22	5	1	0	0	0
191	1999	64	5	1	0	0	0
194	1999	28	5	1	1	1	0
818	1999	26	5	1	0	0	0
195	1999	23	5	1	0	0	0
196	1999	16	4	1	0	0	0
197	1999	12	3	1	1	0	0
198	1999	44	5	1	0	0	0
199	1999	41	5	1	0	0	0
642	1999	13	4	1	0	0	0
200	1999	11	3	1	0	0	0
201	1999	10	3	1	1	1	0
202	1999	8	2	1	0	1	0
643	1999	6	2	1	0	0	0
207	1999	6	2	1	0	0	0
819	1999	59	5	1	1	0	0
820	1999	51	5	1	1	0	0
644	1999	33	5	0	1	0	0
210	1999	31	5	1	0	0	0
212	1999	15	4	1	0	1	0
213	1999	13	4	1	0	0	0
214	1999	11	3	1	0	0	0
645	1999	7	2	1	0	0	0
821	1999	6	2	1	0	0	0
822	1999	5	2	0	0	0	0
823	1999	59	5	0	0	0	0
215	1999	74	5	1	0	0	0
824	1999	39	5	1	1	0	0
216	1999	34	5	0	0	0	0
218	1999	29	5	1	1	0	0
825	1999	10	3	1	0	0	0
826	1999	9	3	1	1	0	0
827	1999	9	3	1	0	0	0
828	1999	7	2	1	0	0	0
221	1999	69	5	1	0	0	0
646	1999	16	4	1	0	0	0
223	1999	59	5	1	0	0	0
829	1999	19	5	1	0	0	0
224	1999	36	5	1	0	0	0
830	1999	1	1	1	0	0	0
831	1999	32	5	1	0	0	0
225	1999	25	5	1	0	0	0
226	1999	24	5	1	0	0	0
832	1999	20	5	1	0	0	0
228	1999	15	4	1	0	0	0
229	1999	29	5	0	0	0	0
231	1999	13	4	1	0	0	0
833	1999	5	2	1	0	0	0
834	1999	3	1	1	0	0	0
648	1999	39	5	1	0	0	0
649	1999	28	5	1	0	0	0
651	1999	5	2	1	0	0	0
835	1999	3	1	1	0	0	0
836	1999	3	1	1	0	0	0
652	1999	32	5	1	0	0	0
837	1999	39	5	1	0	0	0
236	1999	54	5	1	0	0	0
237	1999	51	5	1	1	0	0
238	1999	29	5	1	0	0	0
838	1999	25	5	1	0	0	0
239	1999	19	5	1	0	0	0
241	1999	12	3	1	0	0	0
839	1999	28	5	1	0	0	0
247	1999	15	4	0	1	0	0
250	1999	31	5	1	0	0	0
655	1999	10	3	1	1	0	0
252	1999	22	5	1	0	0	0
253	1999	34	5	1	0	0	0
656	1999	5	2	1	0	0	0
840	1999	5	2	1	0	0	0
841	1999	7	2	1	0	0	0
254	1999	59	5	1	0	0	0
255	1999	53	5	0	0	0	0
256	1999	35	5	1	0	0	0
842	1999	29	5	1	0	0	0
843	1999	25	5	1	0	0	0
844	1999	23	5	1	0	0	0
258	1999	13	4	0	0	0	0
261	1999	34	5	1	0	0	0
845	1999	10	3	1	0	0	0
846	1999	6	2	1	0	0	0
847	1999	5	2	1	0	0	0
848	1999	4	1	1	0	0	0
849	1999	22	5	0	0	0	0
850	1999	2	1	1	0	0	0
851	1999	8	2	1	1	0	0
852	1999	8	2	0	0	0	0
264	1999	18	5	1	0	0	0
268	1999	39	5	1	0	0	0
853	1999	33	5	1	0	1	0
269	1999	15	4	1	1	0	0
854	1999	11	3	1	1	0	0
855	1999	7	2	1	0	1	0
856	1999	34	5	0	0	1	0
857	1999	18	5	1	1	0	0
858	1999	14	4	1	0	1	0
859	1999	11	3	1	1	0	0
658	1999	6	2	1	0	0	0
271	1999	42	5	1	1	0	0
860	1999	55	5	1	0	0	0
861	1999	39	5	1	0	0	0
273	1999	33	5	1	0	0	0
274	1999	15	4	1	0	0	0
862	1999	12	3	1	1	0	0
863	1999	5	2	1	0	0	0
864	1999	7	2	1	1	0	0
276	1999	49	5	1	1	0	0
277	1999	14	4	1	0	0	0
278	1999	12	3	1	0	0	0
659	1999	10	3	0	0	0	0
865	1999	43	5	1	0	0	0
281	1999	33	5	0	0	0	0
282	1999	38	5	0	0	0	0
866	1999	28	5	1	0	0	0
283	1999	36	5	1	0	0	0
284	1999	32	5	0	0	0	0
285	1999	27	5	1	0	0	0
867	1999	26	5	1	0	0	0
660	1999	14	4	1	0	0	0
287	1999	34	5	0	1	0	0
288	1999	31	5	1	0	0	0
868	1999	17	5	1	0	0	0
869	1999	37	5	1	0	0	0
289	1999	29	5	1	0	0	0
870	1999	6	2	1	0	0	0
290	1999	10	3	1	0	0	0
291	1999	10	3	1	0	1	0
293	1999	41	5	1	1	0	0
294	1999	18	5	1	1	0	0
297	1999	7	2	0	0	0	0
298	1999	18	5	1	0	0	0
871	1999	30	5	1	0	0	0
872	1999	24	5	1	0	0	0
873	1999	3	1	1	0	0	0
874	1999	24	5	1	0	0	0
875	1999	44	5	1	0	0	0
300	1999	16	4	0	0	0	0
301	1999	16	4	1	0	0	0
302	1999	7	2	0	0	0	0
876	1999	4	1	1	0	0	0
877	1999	5	2	1	0	0	0
309	1999	79	5	0	0	0	0
878	1999	21	5	1	0	0	0
312	1999	40	5	0	0	0	0
313	1999	16	4	1	0	0	0
879	1999	10	3	0	0	0	0
664	1999	14	4	1	0	0	0
880	1999	10	3	1	0	0	0
314	1999	31	5	1	0	0	0
315	1999	10	3	1	0	0	0
316	1999	8	2	1	0	0	0
317	1999	5	2	0	0	0	0
318	1999	53	5	0	0	1	0
881	1999	5	2	1	0	0	0
882	1999	2	1	1	0	0	0
883	1999	8	2	1	0	0	0
884	1999	49	5	0	1	0	0
319	1999	21	5	1	0	0	0
885	1999	16	4	1	0	0	0
886	1999	13	4	1	0	0	0
887	1999	50	5	1	0	0	0
888	1999	19	5	0	0	0	0
889	1999	57	5	1	0	0	0
320	1999	49	5	1	0	0	0
890	1999	26	5	1	0	0	0
321	1999	26	5	0	0	0	0
891	1999	22	5	1	0	0	0
323	1999	18	5	1	0	0	0
324	1999	14	4	0	0	0	0
666	1999	14	4	1	0	0	0
667	1999	11	3	0	0	0	0
326	1999	6	2	1	1	0	0
328	1999	29	5	0	0	0	0
330	1999	57	5	1	0	0	0
331	1999	22	5	0	0	0	0
332	1999	16	4	1	0	0	0
334	1999	9	3	1	0	0	0
340	1999	49	5	0	0	0	0
892	1999	16	4	1	0	0	0
341	1999	23	5	0	1	0	0
343	1999	62	5	0	0	0	0
344	1999	54	5	0	0	0	0
345	1999	27	5	0	0	0	0
346	1999	25	5	1	0	0	0
348	1999	19	5	1	1	1	0
669	1999	15	4	0	0	0	0
349	1999	41	5	1	0	0	0
350	1999	27	5	1	0	0	0
351	1999	20	5	1	0	0	0
670	1999	17	5	1	0	0	0
353	1999	13	4	1	0	0	0
893	1999	9	3	1	0	0	0
894	1999	10	3	1	0	0	0
895	1999	10	3	1	1	0	0
671	1999	5	2	0	0	0	0
355	1999	26	5	0	0	0	0
356	1999	13	4	1	0	0	0
672	1999	11	3	1	0	0	0
896	1999	30	5	1	0	0	0
897	1999	49	5	1	0	0	0
674	1999	69	5	0	0	0	0
898	1999	64	5	0	0	0	0
899	1999	25	5	1	0	0	0
360	1999	37	5	0	0	0	0
361	1999	33	5	1	0	0	0
900	1999	29	5	0	0	0	0
362	1999	26	5	1	0	0	0
364	1999	27	5	0	0	0	0
365	1999	11	3	1	0	0	0
366	1999	8	2	1	0	0	0
901	1999	31	5	0	0	0	0
902	1999	7	2	1	0	0	0
367	1999	7	2	1	0	0	0
675	1999	6	2	1	0	0	0
903	1999	5	2	1	0	0	0
904	1999	5	2	1	0	0	0
368	1999	32	5	1	0	0	0
371	1999	33	5	1	0	0	0
905	1999	42	5	0	0	0	0
677	1999	39	5	1	0	0	0
679	1999	7	2	1	0	0	0
906	1999	9	3	1	0	0	0
374	1999	67	5	1	0	0	0
907	1999	6	2	0	0	0	0
375	1999	39	5	0	1	1	0
908	1999	31	5	0	0	0	0
376	1999	37	5	0	1	0	0
377	1999	35	5	0	0	0	0
909	1999	29	5	1	0	0	0
910	1999	2	1	1	0	0	0
378	1999	26	5	0	0	0	0
911	1999	2	1	0	0	0	0
912	1999	19	5	1	0	0	0
379	1999	26	5	1	0	0	0
380	1999	43	5	0	0	0	0
913	1999	25	5	0	0	0	0
914	1999	23	5	0	0	0	0
915	1999	33	5	0	0	0	0
916	1999	5	2	1	0	0	0
917	1999	13	4	0	0	0	0
918	1999	11	3	1	0	0	0
381	1999	49	5	0	0	0	0
382	1999	44	5	0	0	0	0
919	1999	25	5	0	0	0	0
384	1999	17	5	0	0	0	0
681	1999	15	4	1	0	0	0
920	1999	6	2	1	1	0	0
921	1999	4	1	1	0	0	0
389	1999	5	2	1	0	0	0
922	1999	8	2	1	0	0	0
923	1999	32	5	0	0	0	0
924	1999	26	5	0	0	0	0
925	1999	25	5	0	0	0	0
926	1999	41	5	0	0	0	0
927	1999	36	5	0	0	0	0
928	1999	8	2	0	0	1	0
929	1999	15	4	1	0	0	0
930	1999	30	5	0	0	0	0
931	1999	29	5	0	0	0	0
932	1999	41	5	0	0	0	0
933	1999	27	5	0	0	0	0
934	1999	37	5	0	0	0	0
935	1999	28	5	0	0	0	0
936	1999	34	5	0	0	0	0
937	1999	22	5	1	1	0	0
938	1999	9	3	0	0	0	0
939	1999	25	5	0	0	0	0
940	1999	25	5	0	0	0	0
941	1999	59	5	0	0	0	0
390	1999	18	5	0	0	0	0
942	1999	29	5	0	0	0	0
391	1999	37	5	0	0	0	0
392	1999	15	4	1	0	0	0
684	1999	12	3	1	0	0	0
394	1999	6	2	1	0	0	0
943	1999	3	1	1	0	1	0
944	1999	36	5	1	0	0	0
685	1999	42	5	0	0	0	0
945	1999	24	5	0	0	0	0
399	1999	21	5	0	0	0	0
686	1999	19	5	0	0	0	0
401	1999	15	4	1	0	0	0
687	1999	13	4	1	0	0	0
946	1999	12	3	1	0	1	0
947	1999	10	3	1	0	0	0
688	1999	8	2	1	0	0	0
402	1999	31	5	0	0	0	0
689	1999	21	5	1	0	0	0
690	1999	49	5	0	0	0	0
406	1999	11	3	1	0	0	0
408	1999	6	2	1	0	0	0
410	1999	33	5	0	0	0	0
948	1999	65	5	0	0	0	0
949	1999	49	5	0	0	0	0
420	1999	34	5	1	0	0	0
422	1999	19	5	0	0	0	0
423	1999	17	5	1	0	0	0
424	1999	15	4	1	0	0	0
427	1999	74	5	0	0	0	0
950	1999	84	5	1	0	0	0
951	1999	33	5	1	0	0	0
428	1999	14	4	1	0	0	0
691	1999	7	2	1	0	0	0
692	1999	8	2	1	0	0	0
952	1999	54	5	0	0	0	0
430	1999	29	5	1	0	0	0
431	1999	11	3	1	0	0	0
432	1999	39	5	0	0	0	0
433	1999	15	4	1	1	0	0
953	1999	14	4	1	0	0	0
954	1999	14	4	1	0	0	0
434	1999	79	5	1	0	0	0
437	1999	39	5	0	0	0	0
955	1999	31	5	1	1	0	0
956	1999	29	5	1	0	0	0
957	1999	25	5	1	0	0	0
438	1999	18	5	1	1	0	0
439	1999	18	5	1	0	0	0
441	1999	22	5	1	0	0	0
442	1999	25	5	0	0	1	0
443	1999	32	5	0	0	0	0
444	1999	14	4	1	1	0	0
445	1999	11	3	1	0	1	0
446	1999	49	5	0	0	0	0
447	1999	35	5	0	0	0	0
448	1999	18	5	0	0	0	0
693	1999	15	4	1	1	0	0
958	1999	19	5	0	0	0	0
449	1999	17	5	0	0	0	0
959	1999	24	5	0	0	0	0
960	1999	13	4	1	1	0	0
694	1999	8	2	1	0	0	0
961	1999	5	2	1	0	0	0
962	1999	3	1	0	0	0	0
963	1999	18	5	0	0	0	0
964	1999	33	5	0	0	0	0
965	1999	30	5	1	0	0	0
454	1999	25	5	0	0	0	0
966	1999	23	5	1	1	0	0
455	1999	6	2	1	0	0	0
457	1999	26	5	1	0	0	0
458	1999	6	2	1	1	0	0
967	1999	45	5	0	0	0	0
695	1999	20	5	1	0	0	0
696	1999	12	3	1	0	0	0
697	1999	5	2	1	0	1	0
968	1999	51	5	0	0	0	0
969	1999	10	3	1	1	1	0
970	1999	13	4	1	0	0	0
971	1999	30	5	1	0	0	0
972	1999	22	5	0	0	0	0
973	1999	9	3	0	0	0	0
974	1999	42	5	0	0	0	0
975	1999	39	5	0	0	0	0
976	1999	13	4	1	1	0	0
977	1999	13	4	1	1	0	0
978	1999	14	4	1	1	0	0
979	1999	46	5	0	0	0	0
980	1999	44	5	0	0	0	0
981	1999	49	5	0	0	0	0
982	1999	47	5	0	0	0	0
493	1999	21	5	0	0	0	0
501	1999	11	3	1	1	0	0
983	1999	38	5	1	0	0	0
984	1999	19	5	0	0	0	0
985	1999	49	5	0	0	0	0
503	1999	25	5	1	0	0	0
506	1999	33	5	0	0	0	0
986	1999	23	5	0	0	0	0
510	1999	23	5	0	0	0	0
512	1999	25	5	0	1	0	0
987	1999	5	2	1	0	0	0
988	1999	33	5	0	0	0	0
989	1999	17	5	1	0	0	0
990	1999	19	5	1	0	0	0
991	1999	3	1	1	1	0	0
992	1999	33	5	1	0	0	0
993	1999	21	5	0	0	0	0
994	1999	49	5	0	0	0	0
995	1999	13	4	1	0	0	0
996	1999	7	2	1	0	1	0
997	1999	13	4	1	1	1	0
998	1999	9	3	1	1	0	0
999	1999	8	2	1	1	0	0
517	1999	31	5	0	0	0	0
1000	1999	20	5	1	0	0	0
519	1999	37	5	0	0	0	0
522	1999	9	3	0	0	0	0
523	1999	19	5	0	0	0	0
1001	1999	59	5	0	0	0	0
1002	1999	6	2	0	0	0	0
1003	1999	39	5	0	0	0	0
525	1999	41	5	0	0	0	0
1004	1999	39	5	0	0	0	0
1005	1999	36	5	0	0	0	0
704	1999	13	4	0	0	0	0
705	1999	14	4	0	0	0	0
1006	1999	39	5	0	0	0	0
1007	1999	37	5	0	0	0	0
1008	1999	8	2	0	0	0	0
1009	1999	21	5	0	0	0	0
527	1999	43	5	0	0	0	0
528	1999	41	5	1	0	0	0
536	1999	21	5	1	0	0	0
1010	1999	32	5	0	0	0	0
706	1999	7	2	1	1	0	0
539	1999	15	4	0	0	0	0
541	1999	37	5	0	0	0	0
1011	1999	25	5	0	0	0	0
542	1999	10	3	1	1	0	0
543	1999	8	2	1	1	1	0
544	1999	34	5	0	0	0	0
1012	1999	5	2	1	0	0	0
545	1999	44	5	1	0	0	0
546	1999	12	3	1	1	0	0
1013	1999	54	5	0	0	0	0
1014	1999	26	5	0	1	0	0
548	1999	28	5	0	0	0	0
1015	1999	7	2	0	0	0	0
550	1999	15	4	1	0	0	0
551	1999	19	5	0	0	0	0
1016	1999	5	2	1	0	0	0
1017	1999	14	4	1	1	0	0
555	1999	35	5	1	0	0	0
556	1999	14	4	1	1	0	0
558	1999	17	5	0	1	0	0
559	1999	41	5	0	0	0	0
560	1999	23	5	0	0	0	0
561	1999	23	5	0	0	0	0
563	1999	21	5	0	0	0	0
564	1999	19	5	0	0	0	0
1018	1999	24	5	0	0	0	0
566	1999	9	3	1	0	0	0
567	1999	6	2	1	1	0	0
568	1999	44	5	0	0	0	0
1019	1999	5	2	1	1	0	0
1020	1999	40	5	0	0	0	0
571	1999	36	5	1	0	0	0
1021	1999	5	2	1	1	0	0
578	1999	13	4	0	0	1	0
1022	1999	6	2	0	0	0	0
579	1999	15	4	1	0	0	0
708	1999	13	4	1	1	0	0
1023	1999	9	3	1	1	0	0
1024	1999	11	3	1	1	1	0
1025	1999	6	2	1	1	0	0
1026	1999	4	1	1	0	0	0
1027	1999	15	4	0	0	0	0
1028	1999	12	3	1	1	1	0
1029	1999	34	5	0	0	0	0
1030	1999	12	3	1	1	0	0
1031	1999	7	2	0	0	0	0
1032	1999	4	1	0	0	0	0
1	2010	60	5	0	0	0	0
1033	2010	35	5	0	0	0	0
1034	2010	31	5	0	0	0	0
3	2010	48	5	0	0	0	0
4	2010	21	5	0	0	0	0
1035	2010	3	1	0	0	0	0
1036	2010	2	1	0	0	0	0
8	2010	41	5	0	0	0	0
11	2010	36	5	0	0	0	0
1037	2010	55	5	0	0	0	0
714	2010	37	5	0	0	0	0
1038	2010	32	5	1	0	0	0
14	2010	28	5	0	0	0	0
1039	2010	3	1	0	0	0	0
1040	2010	2	1	0	0	0	0
597	2010	24	5	0	0	0	0
715	2010	18	5	0	0	0	0
716	2010	14	4	1	0	0	0
18	2010	57	5	0	0	0	0
1041	2010	36	5	0	0	0	0
720	2010	34	5	0	0	0	0
31	2010	43	5	0	0	0	0
722	2010	24	5	0	0	0	0
603	2010	20	5	0	0	0	0
604	2010	18	5	0	0	0	0
32	2010	16	4	0	0	0	0
1042	2010	14	4	0	0	0	0
605	2010	62	5	1	0	0	0
723	2010	15	4	0	0	0	0
35	2010	60	5	0	0	0	0
724	2010	38	5	1	0	0	0
37	2010	30	5	0	0	1	0
38	2010	30	5	0	0	0	0
1043	2010	6	2	1	0	0	0
1044	2010	24	5	0	0	0	0
1045	2010	27	5	0	0	0	0
39	2010	55	5	0	0	0	0
1046	2010	21	5	1	0	0	0
42	2010	26	5	0	0	0	0
1047	2010	15	4	0	0	0	0
727	2010	20	5	0	0	0	0
1048	2010	34	5	0	0	0	0
607	2010	20	5	0	0	0	0
45	2010	18	5	1	1	0	0
46	2010	18	5	0	0	0	0
51	2010	53	5	0	0	0	0
53	2010	18	5	0	0	0	0
54	2010	17	5	1	0	0	0
55	2010	22	5	0	0	0	0
56	2010	65	5	1	0	0	0
729	2010	50	5	0	0	0	0
66	2010	49	5	0	0	0	0
731	2010	38	5	0	0	0	0
1049	2010	17	5	0	0	0	0
1050	2010	1	1	0	0	0	0
1051	2010	60	5	0	0	0	0
1052	2010	45	5	1	0	0	0
1053	2010	6	2	0	0	0	0
1054	2010	9	3	1	0	0	0
736	2010	26	5	1	0	0	0
737	2010	35	5	0	0	0	0
738	2010	22	5	1	0	0	0
611	2010	16	4	0	0	0	0
74	2010	62	5	1	0	0	0
1055	2010	8	2	1	0	0	0
75	2010	45	5	1	0	0	0
612	2010	28	5	0	0	0	0
1056	2010	2	1	0	0	0	0
613	2010	23	5	0	0	0	0
1057	2010	5	2	0	0	0	0
1058	2010	1	1	1	0	0	0
76	2010	17	5	1	0	0	0
1059	2010	31	5	0	0	0	0
1060	2010	2	1	1	0	0	0
742	2010	67	5	0	0	0	0
614	2010	45	5	0	0	0	0
77	2010	27	5	0	0	0	0
745	2010	24	5	0	0	0	0
1061	2010	1	1	0	0	0	0
80	2010	62	5	0	0	0	0
1062	2010	38	5	0	0	0	0
1063	2010	35	5	0	0	0	0
81	2010	60	5	0	0	0	0
82	2010	34	5	0	0	0	0
1064	2010	1	1	0	0	0	0
1065	2010	15	4	0	0	0	0
1066	2010	6	2	1	0	0	0
84	2010	70	5	0	0	0	0
85	2010	23	5	0	0	0	0
87	2010	65	5	0	0	0	0
747	2010	14	4	0	0	0	0
1067	2010	12	3	0	0	0	0
1068	2010	18	5	0	0	0	0
89	2010	53	5	0	0	0	0
90	2010	35	5	0	0	0	0
92	2010	28	5	0	0	0	0
1069	2010	4	1	0	0	0	0
94	2010	22	5	0	0	0	0
753	2010	21	5	0	1	0	0
100	2010	68	5	0	0	0	0
101	2010	60	5	0	0	0	0
1070	2010	5	2	0	0	0	0
102	2010	37	5	0	0	0	0
1071	2010	2	1	0	0	0	0
1072	2010	52	5	0	0	0	0
105	2010	44	5	0	0	0	0
106	2010	18	5	0	0	0	0
107	2010	18	5	0	0	0	0
759	2010	22	5	0	0	0	0
112	2010	49	5	0	0	0	0
760	2010	22	5	0	0	0	0
113	2010	20	5	0	0	0	0
114	2010	17	5	0	0	0	0
762	2010	33	5	0	0	0	0
763	2010	15	4	0	0	0	0
764	2010	30	5	0	0	0	0
1073	2010	5	2	0	0	0	0
1074	2010	7	2	1	0	1	0
1075	2010	21	5	0	0	0	0
1076	2010	15	4	0	0	0	0
770	2010	22	5	0	0	0	0
122	2010	21	5	0	0	0	0
1077	2010	41	5	1	0	0	0
774	2010	20	5	1	0	0	0
774	2010	20	5	1	0	0	0
1078	2010	29	5	0	0	0	0
777	2010	25	5	0	0	0	0
126	2010	26	5	0	0	0	0
128	2010	50	5	0	0	0	0
780	2010	42	5	0	0	0	0
629	2010	82	5	0	0	0	0
142	2010	44	5	0	0	0	0
1079	2010	28	5	0	0	0	0
1080	2010	3	1	0	0	0	0
1081	2010	2	1	0	0	0	0
782	2010	32	5	0	0	0	0
1082	2010	5	2	0	0	0	0
1083	2010	12	3	0	0	0	0
143	2010	64	5	0	0	0	0
786	2010	28	5	0	0	0	0
146	2010	60	5	0	0	0	0
147	2010	40	5	0	0	0	0
1084	2010	7	2	0	0	0	0
1085	2010	25	5	0	0	0	0
155	2010	65	5	0	0	0	0
1086	2010	5	2	0	0	0	0
156	2010	45	5	0	0	0	0
1087	2010	6	2	0	0	0	0
1088	2010	30	5	0	0	0	0
1089	2010	38	5	0	0	0	0
1090	2010	2	1	0	0	0	0
631	2010	30	5	0	0	0	0
1091	2010	14	4	1	0	0	0
1092	2010	12	3	1	0	0	0
160	2010	28	5	0	0	0	0
797	2010	20	5	0	0	0	0
798	2010	65	5	0	0	0	0
1093	2010	6	2	1	0	0	0
162	2010	60	5	0	0	0	0
799	2010	36	5	0	0	0	0
163	2010	28	5	0	0	0	0
1094	2010	2	1	0	0	0	0
1095	2010	17	5	0	0	0	0
169	2010	65	5	0	0	0	0
637	2010	20	5	0	0	0	0
1096	2010	1	1	0	0	0	0
806	2010	19	5	0	0	0	0
1097	2010	12	3	0	0	0	0
174	2010	55	5	0	0	0	0
1098	2010	5	2	0	0	0	0
1099	2010	14	4	0	0	0	0
182	2010	21	5	0	0	0	0
184	2010	56	5	0	0	0	0
1100	2010	20	5	0	0	0	0
1101	2010	7	2	0	0	0	0
640	2010	24	5	0	0	0	0
187	2010	68	5	0	0	0	0
188	2010	50	5	0	0	0	0
812	2010	26	5	0	0	0	0
813	2010	22	5	0	0	0	0
191	2010	75	5	1	0	0	0
1102	2010	45	5	1	0	0	0
1103	2010	65	5	0	0	0	0
1104	2010	7	2	0	0	0	0
194	2010	39	5	0	0	0	0
1105	2010	8	2	0	0	0	0
195	2010	34	5	0	0	0	0
1106	2010	7	2	0	0	0	0
1107	2010	3	1	0	0	0	0
642	2010	24	5	1	0	0	0
201	2010	21	5	1	0	0	0
819	2010	70	5	0	0	0	0
820	2010	62	5	1	0	0	0
644	2010	44	5	0	0	0	0
210	2010	42	5	0	0	0	0
1108	2010	1	1	0	0	0	0
1109	2010	40	5	1	0	0	0
212	2010	26	5	1	0	0	0
1110	2010	2	1	0	0	0	0
213	2010	24	5	1	0	0	0
214	2010	22	5	1	0	0	0
645	2010	18	5	0	0	0	0
1111	2010	35	5	0	0	0	0
1112	2010	2	1	0	0	0	0
1113	2010	6	2	0	0	0	0
824	2010	50	5	0	0	0	0
216	2010	45	5	0	0	0	0
1114	2010	26	5	1	0	0	0
1115	2010	30	5	0	0	0	0
218	2010	40	5	0	0	0	0
220	2010	41	5	0	0	0	0
1116	2010	5	2	0	0	0	0
827	2010	20	5	0	0	0	0
223	2010	70	5	1	0	0	0
829	2010	30	5	0	0	0	0
224	2010	47	5	0	0	0	0
225	2010	36	5	0	0	0	0
1117	2010	7	2	0	0	0	0
1118	2010	2	1	1	0	0	0
228	2010	26	5	0	0	0	0
1119	2010	5	2	0	0	0	0
229	2010	40	5	0	0	0	0
1120	2010	6	2	0	0	0	0
230	2010	20	5	1	0	0	0
1121	2010	8	2	0	0	0	0
650	2010	19	5	0	0	0	0
1122	2010	1	1	0	0	0	0
651	2010	16	4	1	0	0	0
836	2010	14	4	0	0	0	0
236	2010	65	5	0	0	0	0
237	2010	62	5	0	0	0	0
244	2010	17	5	0	0	0	0
246	2010	60	5	0	0	0	0
256	2010	46	5	0	0	0	0
261	2010	45	5	0	0	0	0
1123	2010	20	5	0	1	0	0
849	2010	33	5	0	0	0	0
1124	2010	1	1	0	0	0	0
851	2010	19	5	1	1	0	0
1125	2010	13	4	0	0	0	0
852	2010	19	5	0	0	0	0
853	2010	44	5	0	0	0	0
1126	2010	2	1	0	0	0	0
1127	2010	24	5	0	0	0	0
854	2010	22	5	1	0	0	0
855	2010	18	5	0	0	0	0
270	2010	22	5	0	0	0	0
856	2010	45	5	0	0	0	0
857	2010	29	5	1	0	0	0
271	2010	53	5	0	0	0	0
274	2010	26	5	0	0	0	0
282	2010	49	5	0	0	0	0
1128	2010	6	2	0	0	0	0
1129	2010	4	1	0	0	0	0
866	2010	39	5	0	0	0	0
283	2010	47	5	1	0	0	0
1130	2010	39	5	0	0	0	0
1131	2010	16	4	1	0	0	0
1132	2010	2	1	0	0	0	0
1133	2010	9	3	1	0	0	0
1134	2010	7	2	0	0	0	0
284	2010	43	5	0	0	0	0
285	2010	38	5	0	0	0	0
660	2010	25	5	0	0	0	0
1135	2010	6	2	0	0	0	0
288	2010	42	5	0	0	0	0
1136	2010	12	3	0	0	0	0
290	2010	21	5	0	0	0	0
291	2010	21	5	1	0	0	0
293	2010	52	5	0	0	0	0
297	2010	18	5	0	0	0	0
1137	2010	40	5	0	0	0	0
875	2010	55	5	0	0	0	0
301	2010	27	5	1	0	0	0
878	2010	32	5	0	0	0	0
312	2010	51	5	0	0	0	0
880	2010	21	5	0	0	0	0
1138	2010	19	5	0	0	0	0
315	2010	21	5	0	0	0	0
316	2010	19	5	0	0	0	0
881	2010	16	4	1	0	0	0
1139	2010	56	5	0	0	0	0
1140	2010	33	5	0	0	0	0
319	2010	32	5	0	0	0	0
885	2010	27	5	0	0	0	0
1141	2010	9	3	1	0	0	0
1142	2010	6	2	0	0	0	0
1143	2010	1	1	1	0	0	0
886	2010	24	5	0	0	0	0
320	2010	60	5	0	0	0	0
1144	2010	7	2	0	0	0	0
1145	2010	7	2	0	0	0	0
1146	2010	2	1	0	0	0	0
323	2010	29	5	0	0	0	0
666	2010	25	5	0	0	0	0
325	2010	19	5	1	0	0	0
1147	2010	20	5	0	0	0	0
327	2010	16	4	0	0	0	0
330	2010	68	5	0	0	0	0
331	2010	33	5	0	0	0	0
343	2010	73	5	0	1	0	0
345	2010	38	5	0	0	0	0
1148	2010	30	5	0	0	0	0
352	2010	25	5	0	0	0	0
896	2010	41	5	0	0	0	0
897	2010	60	5	0	0	0	0
1149	2010	29	5	0	0	0	0
1150	2010	29	5	1	0	0	0
1151	2010	52	5	0	0	0	0
361	2010	44	5	0	0	0	0
1152	2010	26	5	0	0	0	0
362	2010	37	5	1	0	0	0
365	2010	22	5	0	0	0	0
1153	2010	16	4	0	0	0	0
904	2010	16	4	0	0	0	0
1154	2010	80	5	1	0	0	0
368	2010	43	5	0	0	0	0
1155	2010	5	2	0	0	0	0
1156	2010	11	3	0	0	0	0
676	2010	19	5	0	0	0	0
371	2010	44	5	0	0	0	0
905	2010	53	5	0	0	0	0
1157	2010	8	2	0	0	0	0
1158	2010	6	2	0	0	0	0
1159	2010	6	2	0	0	0	0
1160	2010	7	2	1	0	0	0
906	2010	20	5	0	0	0	0
907	2010	17	5	0	0	0	0
375	2010	50	5	1	0	0	0
376	2010	48	5	0	0	0	0
1161	2010	15	4	0	0	0	0
910	2010	13	4	0	0	0	0
379	2010	37	5	0	0	0	0
1162	2010	12	3	1	0	0	0
1163	2010	13	4	0	0	0	0
380	2010	54	5	0	0	0	0
1164	2010	30	5	1	0	0	0
913	2010	36	5	0	0	0	0
1165	2010	1	1	0	0	0	0
914	2010	34	5	1	0	0	0
1166	2010	5	2	1	0	0	0
917	2010	24	5	0	0	0	0
918	2010	22	5	1	0	0	0
381	2010	60	5	0	0	0	0
382	2010	55	5	0	0	0	0
919	2010	36	5	0	0	0	0
1167	2010	20	5	0	0	0	0
1168	2010	40	5	0	0	0	0
926	2010	52	5	0	0	0	0
941	2010	70	5	0	0	0	0
1169	2010	26	5	1	0	0	0
391	2010	48	5	0	0	0	0
684	2010	23	5	0	0	0	0
1170	2010	5	2	0	0	0	0
1171	2010	20	5	0	0	0	0
394	2010	17	5	0	0	0	0
685	2010	53	5	0	0	0	0
945	2010	35	5	0	0	0	0
399	2010	32	5	0	0	0	0
1172	2010	4	1	0	0	0	0
686	2010	30	5	0	0	0	0
1173	2010	7	2	0	0	0	0
401	2010	26	5	1	0	0	0
687	2010	24	5	0	0	0	0
1174	2010	17	5	0	0	0	0
689	2010	32	5	1	0	0	0
1175	2010	8	2	1	0	0	0
[truncated: 898 more rows]

## Sheet: Variables
Variable name	Variable description
ind_id	Individual participant id number
survey_yr	Year of survey
age_yrs	Age (years)
age_cat	Age category
qpcr_pf	Plasmodium facliparum infection detected using species-specific real-time PCR
qpcr_pm	Plasmodium malariae infection detected using species-specific real-time PCR
qpcr_po	Plasmodium ovale spp. infection detected using species-specific real-time PCR
qpcr_pv	Plasmodium vivax infection detected using species-specific real-time PCR
